# Supplementary material for: Insights into secular trends of respiratory tuberculosis: The 20th century Maltese experience
Source: PLoS One. 2017 Aug 17;12(8):e0183296. doi: 10.1371/journal.pone.0183296 (PMC5560548; doi:10.1371/journal.pone.0183296)
Supplement: S1 Dataset — (XLSX) [file pone.0183296.s001.xlsx]

## Sheet: TB numbers
	tb deaths	pop @ risk	repro. male TB deaths	pop at risk	repro. female TB deaths	pop at risk
1908	69	212288
1909	192	212888
1910	161	215879
1911	155	211564	50	47071	75	48244
1912	171	216617	66	48053	65	49249.4
1913	199	216879	73	48101	77	49299.1
1914	176	218542	56	48484	82	49692.1
1915	196	220968	58	49170	90	50395.4
1916	197	223741	49	49707	91	50945.8
1917	255	224326	93	49582	124	51238.8
1918	305	224655	104	49588	130	51253.6
1919	235	224859	80	49653	102	51320.3
1920	209	226224	91	50008	91	51253.6
1921	185	212258	57	44757	86	52064
1922	185	218510	54	45867	50	53356.3
1923	180	218510	57	45845	71	53329.7
1924	181	223088	63	46852	75	54501.5
1925	148	225242	52	48743	70	48743.4
1926	144	227440	40	47599.4	67	55370.8
1927	176	228575	37	47837.2	67	55647.1
1928	151	230618	55	48265	70	56144.5
1929	162	234000	63	48973	61	56967.8
1930	150	234454	64	49004.1	41	57004.5
1931	160	241621	52	51074	66	58111
1932	130	248062	41	53621.8	59	57714.2
1933	115	251832	45	52742.9	35	60009.9
1934	143	255185	53	53548.4	57	60926.3
1935	123	256140	49	53655.7	38	61048.4
1936	109	262765	42	55085.8	32	62675.5
1937	128	264663	38	55567.4	59	63223.5
1938	128	268688	42	56556.4	42	64348.7
1939	282	278688	46	58779.4	42	66878
1940	297	270755	48	57250.2	31	59658.5
1941	178	271359	68	60547.6	57	62663.2
1942	227	269090	83	57431	76	59336.9
1943	192	272121	56	57738	77	60097.4
1944	146	279187	35	58772.9	53	61253.6
1945	134	286596	44	60547.6	53	60547.6
1946	133	295247	50	62435.5	43	64644.6
1947	161	303998	59	62102.8	60	65501.3
1948	104	305991	40	64094	38	67095
1949	97	310985	28	65060.5	39	68538.3

## Sheet: regional rates
Year	urban	rural	Gozo
1910	0.89	0.46	0.79
1911	0.76	0.76	0.39
1912	0.97	0.7	0.77
1913	1.12	0.69	0.38
1914	0.88	0.67	0.67
1915	0.96	0.62	0.46
1917	1.37	0.96	0.49
1918	1.7	1.19	0.66
1919	1.3	0.77	0.75
1921	0.97	0.68	0.65
1922	0.95	0.74	0.73
1923	0.93	0.65	0.64
1924	0.93	0.65	0.85
1925	0.81	0.84	0.76
1926	0.65	0.62	0.54
1927	0.77	0.79	0.7
1928	0.6	0.71	0.83
1929	0.73	0.63	0.67
1930	0.71	0.61	0.33
1931	0.69	0.63	0.69
1932	0.56	0.34	0.81
1933	0.5	0.37	0.4
1934	0.56	0.63	0.36
1935	0.5	0.41	0.59
1936	0.47	0.37	0.23
1937	0.47	0.55	0.36
1938	0.29	0.47	0.42

## Sheet: economic indices
	Laspeyres	Paasche	Fischer
1900	1	1	1
1901	1.09323	1.12205	1.10754
1902	0.924746	0.985107	0.95445
1903	0.960977	1.04007	0.999742
1904	0.950865	1.0668	1.00716
1905	0.9255	1.04435	0.983128
1906	0.887274	0.993726	0.938992
1907	0.957436	1.05546	1.00525
1908	0.931819	1.04307	0.985875
1909	0.813468	0.938343	0.873677
1910	0.471247	0.912039	0.655588
1911	0.508417	0.927493	0.686697
1912	0.547927	1.07112	0.766091
1913	0.550757	1.1189	0.78501
1914	0.601021	1.47163	0.940468
1915	0.736583	1.72578	1.12747
1916	1.25511	4.18049	2.29063
1917	1.61121	6.81617	3.31395
1918	0.814367	5.27024	2.07169
1919	1.04861	2.93334	1.75383
1920	0.757867	1.99344	1.22913
1921	0.669011	1.76719	1.08732
1922	0.783314	2.03486	1.26251
1923	0.804767	2.01107	1.27218
1924	0.776495	2.06376	1.2659
1925	0.764375	1.92229	1.21217
1926	0.814405	1.85381	1.22872
1927	0.757425	1.6791	1.12774
1928	0.599476	1.69485	1.00798
1929	0.537075	1.39262	0.864835
1930	0.589166	1.23143	0.851772
1931	0.547007	1.1159	0.781285
1932	0.524108	1.09671	0.758152
1933	0.542442	1.13847	0.785845
1934	0.540954	1.1362	0.783985
1935	0.623983	1.30016	0.90071
1936	0.589118	1.21067	0.844527
1937
1938
1939
1940
1941
1942
1943
1944
1945
1946
1947
1948
1949
